# Supplementary material for: Interactions and substrate selectivity within the SctRST complex of the type III secretion system of enteropathogenic Escherichia coli
Source: Gut Microbes. 2021 Dec 29;14(1):2013763. doi: 10.1080/19490976.2021.2013763 (PMC8726614; doi:10.1080/19490976.2021.2013763)
Supplement: Supplemental Material [file KGMI_A_2013763_SM6101.zip]

Archive with 2 entries (1 files):
- supplementary/
- supplementary/Supplementary_material_EscRST_final.docx
